# Supplementary material for: Toxic Effects Produced by Anatoxin-a under Laboratory Conditions: A Review
Source: Toxins (Basel). 2022 Dec 8;14(12):861. doi: 10.3390/toxins14120861 (PMC9784168; doi:10.3390/toxins14120861)
Supplement: Supplementary file 1 [file toxins-14-00861-s001.zip]

Archive with 1 entries (1 files):
- toxins-2034948-supplementary.pdf
